# Supplementary material for: How to maintain and transport equine adipose tissue for isolating mesenchymal stem cells?
Source: BMC Vet Res. 2022 Jul 21;18:284. doi: 10.1186/s12917-022-03379-1 (PMC9306088; doi:10.1186/s12917-022-03379-1)
Supplement: Supplementary file 1 — Additional file 1. [file 12917_2022_3379_MOESM1_ESM.xlsx]

## Sheet: Cell Yield
Group	num/600 mg	num/1gr
Control	135000	225000
Control	160000	266667
Control	183750	306250
A	198750	331250
A	140000	233333
A	228750	381250
B	296250	493750
B	270000	450000
B	345000	575000
C	123750	206250
C	230000	383333
C	258750	431250
D	187500	312500
D	265000	441667
D	168750	281250
E	60000	100000
E	150000	250000
E	11250	18750
F	174750	291250
F	110000	183333
F	112500	187500
G	60000	100000
G	80000	133333
G	26250	43750

## Sheet: CFU Results
Group	Group	Series	Area	No. of colonies
Control	control	1	328967	54.6667
Control	control	2	140340	78.3333
Control	control	3	29454.8	25.3333
A	46	1	428062	34.3333
A	46	2	441939	43.3333
A	46	3	23591.6	19.3333
B	256	1	520793	38.6667
B	256	2	190370	42.6667
B	256	3	44106.6	23
C	412	1	568076	28.6667
C	412	2	293647	24
C	412	3	35641.6	11
D	2512	1	469122	42.6667
D	2512	2	38111.5	12.3333
D	2512	3	33853	14.3333
E	-20	1	21503.8	1.66667
F	-75	1	305702	66.6667
F	-75	2	37423	15
F	-75	3	35467.1	20
G	-196	1	48884.3	84
G	-196	2	23637.2	4.33333

## Sheet: Cell Doubling Time Results
Group	Series	Day	cell no./ml	CD	PD	DT
control	1	7	415000	5.37504	0.767863	1.30232
control	1	7	395000	5.30378	0.757683	1.31981
control	1	7	515000	5.6865	0.812357	1.23099
control	2	7	665000	6.05528	0.86504	1.15602
control	2	7	600000	5.90689	0.843842	1.18506
control	2	7	620000	5.9542	0.850599	1.17564
control	3	7	230000	4.52356	0.646223	1.54745
control	3	7	270000	4.75489	0.67927	1.47217
control	3	7	150000	3.90689	0.558127	1.79171
C	1	7	335000	5.06609	0.723727	1.38174
C	1	7	350000	5.12928	0.732755	1.36471
C	1	7	260000	4.70044	0.671491	1.48922
C	2	7	660000	6.04439	0.863485	1.1581
C	2	7	840000	6.39232	0.913188	1.09506
C	2	7	575000	5.84549	0.83507	1.1975
C	3	7	180000	4.16993	0.595704	1.67869
C	3	7	190000	4.24793	0.606847	1.64786
C	3	7	185000	4.20945	0.60135	1.66292
B	1	7	405000	5.33985	0.762836	1.3109
B	1	7	445000	5.47573	0.782248	1.27837
B	1	7	480000	5.58496	0.797852	1.25337
B	2	7	570000	5.83289	0.83327	1.20009
B	2	7	635000	5.98868	0.855526	1.16887
B	2	7	690000	6.10852	0.872646	1.14594
B	3	7	215000	4.42626	0.632324	1.58147
B	3	7	215000	4.42626	0.632324	1.58147
B	3	7
C	1	7	435000	5.44294	0.777563	1.28607
C	1	7	450000	5.49185	0.78455	1.27462
C	1	7	435000	5.44294	0.777563	1.28607
C	2	7	605000	5.91886	0.845552	1.18266
C	2	7	650000	6.02237	0.860338	1.16233
C	2	7	650000	6.02237	0.860338	1.16233
C	3	7	105000	3.39232	0.484617	2.06349
C	3	7	130000	3.70044	0.528634	1.89167
C	3	7	110000	3.45943	0.494205	2.02345
D	1	7	280000	4.80735	0.686765	1.4561
D	1	7	280000	4.80735	0.686765	1.4561
D	1	7	340000	5.08746	0.72678	1.37593
D	2	7	65000	2.70044	0.385777	2.59217
D	2	7	130000	3.70044	0.528634	1.89167
D	2	7	110000	3.45943	0.494205	2.02345
D	3	7	130000	3.70044	0.528634	1.89167
D	3	7	175000	4.12928	0.589898	1.69521
D	3	7	165000	4.04439	0.577771	1.73079
E	3	7	110000	3.45943	0.494205	2.02345
E	3	7	235000	4.55459	0.650656	1.53691
E	3	7	190000	4.24793	0.606847	1.64786
F	1	7	445000	5.47573	0.782248	1.27837
F	1	7	365000	5.18982	0.741404	1.34879
F	1	7	465000	5.53916	0.791308	1.26373
F	2	7	140000	3.80735	0.543908	1.83855
F	2	7	205000	4.35755	0.622507	1.60641
F	2	7	200000	4.32193	0.617418	1.61965
F	3	7	315000	4.97728	0.71104	1.40639
F	3	7	315000	4.97728	0.71104	1.40639
F	3	7	215000	4.42626	0.632324	1.58147
G	2	7	470000	5.55459	0.793513	1.26022
G	2	7	535000	5.74147	0.82021	1.2192
G	2	7	460000	5.52356	0.78908	1.2673
G	3	7	175000	4.12928	0.589898	1.69521
G	3	7	170000	4.08746	0.583923	1.71255
G	3	7	170000	4.08746	0.583923	1.71255

## Sheet: Growth Curve
Group	Series	Day	count
control	1	1	0					Day/Group	control	46	256	412	2512	-20	-75	-196
control	1	1	0					day1	5555.56	7777.78	5000	3888.89	5555.56	8333.33	7222.22	8333.33
control	1	1	10000					day 2	12777.8	16111.1	12222.2	12222.2	20555.6	10000	15555.6	20000
control	2	1	5000					day 3	43333.3	42777.8	35555.6	40000	38888.9	17500	29722.2	20416.7
control	2	1	10000					day 4	74444.4	71666.7	87777.8	95000	61111.1	53333.3	84444.4	86666.7
control	2	1	5000					day 5	198333	209444	221667	191667	118889	125000	175000	135833
control	3	1	10000					day 6	317778	335000	370000	355000	177222	142500	245000	337500
control	3	1	5000					day 7	428889	397222	456875	396667	186111	178333	296111	330000
control	3	1	5000					day 8	415625	403125	525000	581111	270556	178333	470556	300000
control	1	2	20000
control	1	2	35000
control	1	2	5000
control	2	2	0
control	2	2	5000
control	2	2	20000
control	3	2	10000
control	3	2	10000
control	3	2	10000
control	1	3	35000
control	1	3	45000
control	1	3	10000
control	2	3	85000
control	2	3	65000
control	2	3	60000
control	3	3	25000
control	3	3	15000
control	3	3	50000
control	1	4	95000
control	1	4	75000
control	1	4	80000
control	2	4	125000
control	2	4	80000
control	2	4	110000
control	3	4	25000
control	3	4	30000
control	3	4	50000
control	1	5	95000
control	1	5	200000
control	1	5	175000
control	2	5	325000
control	2	5	340000
control	2	5	400000
control	3	5	105000
control	3	5	80000
control	3	5	65000
control	1	6	250000
control	1	6	275000
control	1	6	420000
control	2	6	425000
control	2	6	560000
control	2	6	465000
control	3	6	135000
control	3	6	155000
control	3	6	175000
control	1	7	415000
control	1	7	395000
control	1	7	515000
control	2	7	665000
control	2	7	600000
control	2	7	620000
control	3	7	230000
control	3	7	270000
control	3	7	150000
control	1	8	420000
control	1	8	385000
control	1	8	460000
control	2	8	700000
control	2	8	660000
control	2	8
control	3	8	225000
control	3	8	235000
control	3	8	240000
A	1	1	0
A	1	1	0
A	1	1	0
A	2	1	15000
A	2	1	0
A	2	1	5000
A	3	1	15000
A	3	1	20000
A	3	1	15000
A	1	2	5000
A	1	2	0
A	1	2	0
A	2	2	35000
A	2	2	40000
A	2	2	5000
A	3	2	20000
A	3	2	15000
A	3	2	25000
A	1	3	15000
A	1	3	50000
A	1	3	25000
A	2	3	45000
A	2	3	65000
A	2	3	55000
A	3	3	35000
A	3	3	55000
A	3	3	40000
A	1	4	75000
A	1	4	50000
A	1	4	25000
A	2	4	75000
A	2	4	135000
A	2	4	100000
A	3	4	100000
A	3	4	55000
A	3	4	30000
A	1	5	130000
A	1	5	175000
A	1	5	155000
A	2	5	325000
A	2	5	450000
A	2	5	450000
A	3	5	55000
A	3	5	75000
A	3	5	70000
A	1	6	275000
A	1	6	340000
A	1	6	175000
A	2	6	490000
A	2	6	590000
A	2	6	700000
A	3	6	155000
A	3	6	195000
A	3	6	95000
A	1	7	335000
A	1	7	350000
A	1	7	260000
A	2	7	660000
A	2	7	840000
A	2	7	575000
A	3	7	180000
A	3	7	190000
A	3	7	185000
A	1	8	410000
A	1	8	410000
A	1	8	350000
A	2	8	785000
A	2	8	720000
A	2	8
A	3	8	235000
A	3	8	145000
A	3	8	170000
B	1	1	5000
B	1	1	0
B	1	1	5000
B	2	1	0
B	2	1	5000
B	2	1	0
B	3	1	5000
B	3	1	10000
B	3	1	15000
B	1	2	35000
B	1	2	5000
B	1	2	5000
B	2	2	0
B	2	2	0
B	2	2	0
B	3	2	15000
B	3	2	25000
B	3	2	25000
B	1	3	15000
B	1	3	40000
B	1	3	30000
B	2	3	40000
B	2	3	40000
B	2	3	50000
B	3	3	50000
B	3	3	35000
B	3	3	20000
B	1	4	65000
B	1	4	75000
B	1	4	110000
B	2	4	45000
B	2	4	125000
B	2	4	145000
B	3	4	65000
B	3	4	95000
B	3	4	65000
B	1	5	125000
B	1	5	285000
B	1	5	205000
B	2	5	300000
B	2	5	345000
B	2	5	300000
B	3	5	80000
B	3	5	160000
B	3	5	195000
B	1	6	360000
B	1	6	390000
B	1	6	370000
B	2	6	645000
B	2	6	650000
B	2	6	675000
B	3	6	45000
B	3	6	110000
B	3	6	85000
B	1	7	405000
B	1	7	445000
B	1	7	480000
B	2	7	570000
B	2	7	635000
B	2	7	690000
B	3	7	215000
B	3	7	215000
B	3	7
B	1	8	610000
B	1	8	810000
B	1	8	525000
B	2	8	575000
B	2	8	710000
B	2	8	700000
B	3	8	85000
B	3	8	185000
B	3	8
C	1	1	0
C	1	1	0
C	1	1	0
C	2	1	15000
C	2	1	0
C	2	1	5000
C	3	1	5000
C	3	1	5000
C	3	1	5000
C	1	2	5000
C	1	2	0
C	1	2	5000
C	2	2	20000
C	2	2	20000
C	2	2	30000
C	3	2	15000
C	3	2	5000
C	3	2	10000
C	1	3	10000
C	1	3	10000
C	1	3	5000
C	2	3	95000
C	2	3	30000
C	2	3	105000
C	3	3	35000
C	3	3	30000
C	3	3	40000
C	1	4	75000
C	1	4	55000
C	1	4	50000
C	2	4	145000
C	2	4	245000
C	2	4	160000
C	3	4	50000
C	3	4	35000
C	3	4	40000
C	1	5	225000
C	1	5	190000
C	1	5	265000
C	2	5	245000
C	2	5	370000
C	2	5	250000
C	3	5	50000
C	3	5	75000
C	3	5	55000
C	1	6	370000
C	1	6	300000
C	1	6	430000
C	2	6	720000
C	2	6	635000
C	2	6	550000
C	3	6	70000
C	3	6	65000
C	3	6	55000
C	1	7	435000
C	1	7	450000
C	1	7	435000
C	2	7	605000
C	2	7	650000
C	2	7	650000
C	3	7	105000
C	3	7	130000
C	3	7	110000
C	1	8	460000
C	1	8	760000
C	1	8	595000
C	2	8	945000
C	2	8	910000
C	2	8	1040000
C	3	8	210000
C	3	8	135000
C	3	8	175000
D	1	1	10000
D	1	1	15000
D	1	1	0
D	2	1	5000
D	2	1	0
D	2	1	0
D	3	1	10000
D	3	1	0
D	3	1	10000
D	1	2	15000
D	1	2	20000
D	1	2	0
D	2	2	15000
D	2	2	35000
D	2	2	25000
D	3	2	20000
D	3	2	25000
D	3	2	30000
D	1	3	35000
D	1	3	20000
D	1	3	45000
D	2	3	55000
D	2	3	45000
D	2	3	45000
D	3	3	45000
D	3	3	25000
D	3	3	35000
D	1	4	55000
D	1	4	50000
D	1	4	75000
D	2	4	30000
D	2	4	40000
D	2	4	30000
D	3	4	120000
D	3	4	50000
D	3	4	100000
D	1	5	175000
D	1	5	170000
D	1	5	190000
D	2	5	75000
D	2	5	95000
D	2	5	60000
D	3	5	120000
D	3	5	90000
D	3	5	95000
D	1	6	205000
D	1	6	270000
D	1	6	315000
D	2	6	115000
D	2	6	110000
D	2	6	145000
D	3	6	175000
D	3	6	135000
D	3	6	125000
D	1	7	280000
D	1	7	280000
D	1	7	340000
D	2	7	65000
D	2	7	130000
D	2	7	110000
D	3	7	130000
D	3	7	175000
D	3	7	165000
D	1	8	345000
D	1	8	370000
D	1	8	415000
D	2	8	150000
D	2	8	155000
D	2	8	170000
D	3	8	340000
D	3	8	240000
D	3	8	250000
E	3	1	5000
E	3	1	15000
E	3	1	5000
E	3	2	5000
E	3	2	15000
E	3	2	10000
E	3	3
E	3	3	15000
E	3	3	20000
E	3	4	30000
E	3	4	55000
E	3	4	75000
E	3	5	110000
E	3	5	140000
E	3	5
E	3	6
E	3	6	150000
E	3	6	135000
E	3	7	110000
E	3	7	235000
E	3	7	190000
E	3	8	150000
E	3	8	175000
E	3	8	210000
F	1	1	0
F	1	1	5000
F	1	1	5000
F	2	1	15000
F	2	1	15000
F	2	1	0
F	3	1	1000
F	3	1	1000
F	3	1	5000
F	1	2	15000
F	1	2	15000
F	1	2	15000
F	2	2	5000
F	2	2	10000
F	2	2	10000
F	3	2	25000
F	3	2	20000
F	3	2	25000
F	1	3	55000
F	1	3	70000
F	1	3	25000
F	2	3	40000
F	2	3	20000
F	2	3	20000
F	3	3
F	3	3	10000
F	3	3	15000
F	1	4	145000
F	1	4	120000
F	1	4	165000
F	2	4	70000
F	2	4	30000
F	2	4	50000
F	3	4
F	3	4	40000
F	3	4	80000
F	1	5	260000
F	1	5	290000
F	1	5	200000
F	2	5	80000
F	2	5	50000
F	2	5	120000
F	3	5	155000
F	3	5	210000
F	3	5	210000
F	1	6	300000
F	1	6	405000
F	1	6	480000
F	2	6	140000
F	2	6	130000
F	2	6	130000
F	3	6	215000
F	3	6	250000
F	3	6	15000
F	1	7	445000
F	1	7	365000
F	1	7	465000
F	2	7	140000
F	2	7	205000
F	2	7	200000
F	3	7	315000
F	3	7	315000
F	3	7	215000
F	1	8	78500
F	1	8	925000
F	1	8	850000
F	2	8	210000
F	2	8	200000
F	2	8	270000
F	3	8	390000
F	3	8	320000
F	3	8	285000
G	2	1	2000
G	2	1	5000
G	2	1	5000
G	3	1	5000
G	3	1	5000
G	3	1	10000
G	2	2	10000
G	2	2	25000
G	2	2	25000
G	3	2	1000
G	3	2	2000
G	3	2	3000
G	2	3	30000
G	2	3	30000
G	2	3	10000
G	3	3
G	3	3	10000
G	3	3	25000
G	2	4	65000
G	2	4	100000
G	2	4	175000
G	3	4	60000
G	3	4	60000
G	3	4	60000
G	2	5	150000
G	2	5	275000
G	2	5	260000
G	3	5	45000
G	3	5	45000
G	3	5	40000
G	2	6	570000
G	2	6	550000
G	2	6	570000
G	3	6	125000
G	3	6	105000
G	3	6	105000
G	2	7	470000
G	2	7	535000
G	2	7	460000
G	3	7	175000
G	3	7	170000
G	3	7	170000
G	2	8	550000
G	2	8	535000
G	2	8	575000
G	3	8	65000
G	3	8	55000
G	3	8	20000

## Sheet: MTT Results
Group	Series	AB560
control	1	0.44
control	1	0.439
control	1	0.433
control	2	0.424
control	2	0.41
control	2	0.45
control	3	0.501
control	3	0.544
control	3	0.548
A	1	0.638
A	1	0.588
A	1	0.629
A	2	0.566
A	2	0.589
A	2	0.592
A	3	0.458
A	3	0.413
A	3	0.468
B	1	0.547
B	1	0.582
B	1	0.6
B	2	0.406
B	2	0.397
B	2	0.459
B	3	0.741
B	3	0.684
B	3	0.732
C	1	0.335
C	1	0.346
C	1	0.377
C	2	0.404
C	2	0.451
C	2	0.461
C	3	0.615
C	3	0.601
C	3	0.619
D	1	0.392
D	1	0.408
D	1	0.429
D	2	0.473
D	2	0.532
D	2	0.536
D	3	0.426
D	3	0.363
D	3	0.433
E	3	0.589
E	3	0.648
E	3	0.652
F	1	0.453
F	1	0.558
F	1	0.515
F	2	0.643
F	2	0.799
F	2	0.799
F	3	0.495
F	3	0.507
F	3	0.521
G	2	0.41
G	2	0.511
G	2	0.476
G	3	0.504
G	3	0.552
G	3	0.537
